# Supplementary material for: Investigation on N-Aryl-2-(4-sulfamoylphenyl)hydrazine-1-carbothioamide as Human Carbonic Anhydrases Inhibitors
Source: Pharmaceuticals (Basel). 2026 Jan 14;19(1):151. doi: 10.3390/ph19010151 (PMC12844790; doi:10.3390/ph19010151)
Supplement: Supplementary file 1 [file pharmaceuticals-19-00151-s001.zip]

Archive with 1 entries (1 files):
- pharmaceuticals-4063105-supplementary.pdf
